# Supplementary material for: Personality Is Reflected in the Brain's Intrinsic Functional Architecture
Source: PLoS One. 2011 Nov 30;6(11):e27633. doi: 10.1371/journal.pone.0027633 (PMC3227579; doi:10.1371/journal.pone.0027633)
Supplement: Table S1 — Confirmatory split-half and non-parametric analyses. Table of results from confirmatory split-half and non-parametric analyses. Results are only shown for seeds demonstrating significant RSFC relationships predicted by personality. Results are listed for each personality domain and for both positive (i.e., stronger RSFC relationships with higher personality score; POS) and negative (i.e., stronger RSFC relationships with lower personality score; NEG) behavior relationships. Results include: 1) for the split-half analysis, r-values for the full sample and both sample halves, and 2) for the non-parametric analysis, p-values. The two P-values greater than 0.05 (i.e., those connections for which the true RSFC/personality score correlation as determined our primary analysis did not fall outside of the 95% confidence interval of the null distribution of r-values) are highlighted in yellow. Seed labels are consistent with Figure 1. R = right-sided seed; L = left-sided seed. (XLS) [file pone.0027633.s004.xls]

## Sheet: Sheet1
NEUROTICISM POS
Seed	p4 (R)	p4 (L)	p4 (L)	p6 (R)	p6 (R)	p6 (L)	p6 (L)	p6 (L)	p14 (R)	p14 (L)	p14 (L)	p17 (L)	s1 (R)	s1 (R)	s3 (L)	s7 (R)	s7 (L)
Split-Half Analysis
Full Sample r-value	0.473475	0.553693	0.458649	0.26603	0.371234	0.440762	0.402647	0.286575	0.428785	0.346554	0.474404	0.49642	0.37528	0.4159	0.391667	0.155279	0.512552
Split Sample 1 r-value	0.468016	0.632873	0.582738	0.318436	0.342598	0.458666	0.391737	0.292731	0.326105	0.195105	0.426583	0.500611	0.408765	0.428253	0.30601	0.346741	0.420447
Split Sample 2 r-value	0.477169	0.529186	0.357015	0.186567	0.397428	0.407546	0.408525	0.263142	0.527686	0.505482	0.527852	0.502171	0.332713	0.441448	0.479324	-0.235618	0.677224
Non-Parametric Analysis
P-value	0.0018	0	0.0008	0.0518	0.0082	0.0018	0.0036	0.0352	0.0034	0.0112	0.001	0.0004	0.0064	0.004	0.0068	0.1766	0.0004
NEUROTICISM NEG
Seed	p4 (R)	p4 (L)	p14 (R)	p14 (L)	s1 (R)	s3 (L)
Split-Half Analysis
Full Sample r-value	-0.423189	-0.416082	-0.483445	-0.486276	-0.360681	-0.42384
Split Sample 1 r-value	-0.405153	-0.477051	-0.588754	-0.572271	-0.254259	-0.382714
Split Sample 2 r-value	-0.44712	-0.37526	-0.391687	-0.417208	-0.48802	-0.467893
Non-Parametric Analysis
P-value	0.0042	0.0022	0.0006	0.0002	0.0112	0.0042
EXTRAVERSION POS
Seed	p4 (R)	p4 (L)	p6 (R)	p6 (R)	p6 (L)	p6 (L)	p14 (R)	p14 (R)	p14 (L)	p14 (L)	p17 (R)	p17 (R)	p17 (R)	p17 (R)	p17 (L)	p17 (L)	p17 (L)	p17 (L)	i9 (L)	i9 (L)	s1 (L)	s3 (R)	s3 (R)	s3 (R)	s3 (L)	s3 (L)	s5 (R)	s5 (R)
Split-Half Analysis
Full Sample r-value	0.586678	0.539272	0.297844	0.469812	0.439776	0.416309	0.378415	0.456197	0.544036	0.399916	0.377921	0.45643	0.533216	0.447886	0.333401	0.531142	0.491602	0.463986	0.405871	0.59252	0.459622	0.50306	0.449564	0.340137	0.536185	0.572261	0.50689	0.42996
Split Sample 1 r-value	0.710884	0.740242	0.168144	0.427551	0.431254	0.345731	0.499934	0.607998	0.617591	0.560494	0.650542	0.479235	0.69986	0.411192	0.611638	0.5166	0.673378	0.416127	0.535857	0.716097	0.681079	0.473772	0.603748	0.529698	0.545677	0.585708	0.51455	0.363917
Split Sample 2 r-value	0.341841	0.175757	0.493825	0.561176	0.47862	0.528942	0.241142	0.224036	0.433551	0.224924	0.115876	0.485087	0.34537	0.50089	0.0696434	0.591005	0.290216	0.533199	0.370077	0.535477	0.185669	0.548641	0.266763	0.068747	0.538077	0.59563	0.563687	0.543775
Non-Parametric Analysis
P-value	0	0.0002	0.0338	0.001	0.0026	0.0038	0.01	0.002	0.0002	0.0068	0.007	0.0026	0.0002	0.0012	0.0194	0.0002	0.0002	0.0016	0.0052	0	0.0024	0.001	0.0028	0.017	0.0002	0	0.0002	0.0034
EXTRAVERSION NEG
Seed	p6 (R)	p6 (R)	p6 (L)	p14 (R)	p14 (L)	p14 (L)	i9 (R)	i9 (R)	i9 (L)	s1 (R)	s1 (R)	s1 (L)	s3 (R)	s3 (R)	s5 (R)	s5 (R)	s5 (L)	s5 (L)	s7 (L)
Split-Half Analysis
Full Sample r-value	-0.366975	-0.485858	-0.425093	-0.374067	-0.405998	-0.379494	-0.419144	-0.651173	-0.504572	-0.354299	-0.562849	-0.57637	-0.467707	-0.481633	-0.302864	-0.452188	-0.414529	-0.422161	-0.483681
Split Sample 1 r-value	-0.498169	-0.430567	-0.48196	-0.56284	-0.618678	-0.597977	-0.593581	-0.767306	-0.659456	-0.458813	-0.491768	-0.549065	-0.808985	-0.688567	-0.352905	-0.569481	-0.478645	-0.484555	-0.619445
Split Sample 2 r-value	-0.219745	-0.566161	-0.345434	-0.302921	-0.347956	-0.278482	-0.0418333	-0.495895	-0.202313	-0.258375	-0.665601	-0.639132	-0.0456667	-0.314853	-0.254404	-0.294163	-0.377645	-0.339669	-0.239762
Non-Parametric Analysis
P-value	0.0094	0.0004	0.0016	0.0102	0.0076	0.0078	0.004	0	0.0006	0.0128	0.0006	0	0.0018	0.0002	0.0316	0.0024	0.0028	0.0026	0.0018
OPENNESS POS
Seed	p6 (R)	p14 (R)	p17 (R)	p17 (L)	i9 (R)	i9 (L)	i9 (L)	s1 (R)	s1 (R)	s1 (R)	s1 (R)	s1 (L)	s1 (L)	s1 (L)	s5 (L)	s7 (L)	s7 (L)
Split-Half Analysis
Full Sample r-value	0.562138	0.440372	0.549495	0.559053	0.459966	0.459539	0.428546	0.45518	0.627383	0.568982	0.512202	0.43283	0.532114	0.578751	0.57902	0.411149	0.522331
Split Sample 1 r-value	0.437041	0.396526	0.362341	0.344959	0.2516	0.16029	0.106963	0.413701	0.441376	0.517855	0.372424	0.465218	0.274781	0.528641	0.533772	0.266546	0.372562
Split Sample 2 r-value	0.706276	0.489923	0.648133	0.675236	0.646759	0.645408	0.683586	0.41874	0.758329	0.588883	0.570016	0.328327	0.706814	0.597497	0.59121	0.536007	0.620851
Non-Parametric Analysis
P-value	0	0.0018	0	0	0.0018	0.001	0.0024	0.0022	0	0	0.0004	0.0034	0.0002	0.0002	0.0002	0.0026	0.0004
OPENNESS NEG
Seed	p17 (R)	p17 (R)	p17 (R)	p17 (L)	p17 (L)	i9 (R)	i9 (L)	s1 (L)	s3 (L)	s7 (R)	s7 (L)	s7 (L)
Split-Half Analysis
Full Sample r-value	-0.401278	-0.533488	-0.475548	-0.441894	-0.5218	-0.566077	-0.450878	-0.629885	-0.534046	-0.470464	-0.514293	-0.500603
Split Sample 1 r-value	-0.204327	-0.375433	-0.33196	-0.31892	-0.373751	-0.438903	-0.393697	-0.754796	-0.289172	-0.386963	-0.463872	-0.393566
Split Sample 2 r-value	-0.574219	-0.615172	-0.553758	-0.493571	-0.591397	-0.633374	-0.4482	-0.427082	-0.69585	-0.531914	-0.564978	-0.561812
Non-Parametric Analysis
P-value	0.0062	0.0004	0.001	0.0016	0.0004	0.0002	0.0016	0	0	0.0004	0.001	0.0004
AGREEABLENESS POS
Seed	p6 (R)	p6 (R)	p6 (L)	p14 (R)	p14 (L)	s1 (R)	s1 (L)	s3 (L)	s3 (L)
Split-Half Analysis
Full Sample r-value	0.522893	0.498764	0.549533	0.40654	0.427504	0.388371	0.375922	0.382651	0.31933
Split Sample 1 r-value	0.548752	0.638979	0.668973	0.542457	0.529112	0.539852	0.666476	0.544489	0.573151
Split Sample 2 r-value	0.551194	0.308	0.405268	0.28272	0.34083	0.150893	0.0261444	0.255012	0.170316
Non-Parametric Analysis
P-value	0.0004	0.0002	0	0.0038	0.0018	0.009	0.0092	0.0072	0.0248
AGREEABLENESS NEG
Seed	p6 (R)	p6 (L)	p17 (R)	p17 (L)	i9 (R)	s1 (R)	s1 (L)	s1 (L)	s3 (L)	s7 (R)
Split-Half Analysis
Full Sample r-value	-0.505047	-0.439093	-0.460214	-0.386946	-0.316258	-0.458046	-0.492913	-0.399632	-0.605242	-0.469691
Split Sample 1 r-value	-0.609301	-0.543607	-0.687895	-0.697843	-0.61928	-0.5516	-0.490418	-0.542688	-0.613558	-0.764987
Split Sample 2 r-value	-0.415483	-0.362805	-0.201955	-0.0782281	0.000976808	-0.407375	-0.529593	-0.292463	-0.612554	-0.103636
Non-Parametric Analysis
P-value	0.0004	0.002	0.0012	0.0058	0.0234	0.0018	0.0006	0.0052	0	0.0012
CONSCIENTIOUSNESS POS
Seed	p4 (R)	p4 (L)	p6 (R)	p6 (L)	p14 (R)	p14 (R)	p14 (L)	p17 (R)	p17 (R)	p17 (L)	p17 (L)	i9 (L)	s1 (R)	s1 (R)	s1 (R)	s1 (R)	s1 (L)	s3 (R)	s3 (L)	s5 (L)	s7 (R)	s7 (R)	s7 (L)
Split-Half Analysis
Full Sample r-value	0.557322	0.418968	0.406045	0.33899	0.312845	0.32322	0.376478	0.280864	0.393688	0.339627	0.397497	0.445982	0.440663	0.584665	0.395888	0.44209	0.487211	0.347322	0.372545	0.169475	0.622999	0.492684	0.437502
Split Sample 1 r-value	0.561707	0.301309	0.428725	0.215674	0.174992	0.0236891	0.0907605	0.055996	0.173291	0.177327	0.208121	0.388424	0.588286	0.624028	0.418289	0.539506	0.551975	0.118249	0.261532	-0.0423743	0.620755	0.416824	0.305966
Split Sample 2 r-value	0.653316	0.666342	0.371616	0.555848	0.498382	0.688213	0.713398	0.549934	0.688973	0.583612	0.665021	0.586813	0.316221	0.538096	0.480332	0.366959	0.500194	0.647962	0.544267	0.44996	0.678854	0.651329	0.685499
Non-Parametric Analysis
P-value	0	0.0054	0.0072	0.0158	0.0242	0.0214	0.01	0.0408	0.0048	0.0158	0.0056	0.0022	0.0024	0	0.005	0.002	0.0006	0.0162	0.0098	0.1492	0	0.001	0.0034
CONSCIENTIOUSNESS NEG
Seed	p4 (R)	p4 (R)	p4 (L)	p6 (R)	p14 (R)	p14 (R)	p14 (L)	p14 (L)	i9 (R)	i9 (L)	i9 (L)	s1 (L)	s3 (R)	s3 (R)	s3 (R)	s3 (L)	s5 (R)	s5 (L)	s5 (L)	s7 (R)	s7 (L)
Split-Half Analysis
Full Sample r-value	-0.524141	-0.460962	-0.281441	-0.289123	-0.430893	-0.281377	-0.246713	-0.457807	-0.61695	-0.525231	-0.416435	-0.375103	-0.399263	-0.476709	-0.397141	-0.35589	-0.512607	-0.404911	-0.277551	-0.382948	-0.39643
Split Sample 1 r-value	-0.570299	-0.280776	-0.103243	-0.159432	-0.532583	-0.20894	-0.0919003	-0.558813	-0.602172	-0.534956	-0.25635	-0.353595	-0.319511	-0.463934	-0.356889	-0.19419	-0.317688	-0.214348	-0.1099	-0.318475	-0.292921
Split Sample 2 r-value	-0.540748	-0.742313	-0.602168	-0.479873	-0.329276	-0.40504	-0.47119	-0.376484	-0.654592	-0.581964	-0.670637	-0.431076	-0.541399	-0.567536	-0.540461	-0.616145	-0.796685	-0.70998	-0.550744	-0.497944	-0.569938
Non-Parametric Analysis
P-value	0.0002	0.0018	0.0416	0.0344	0.0028	0.0416	0.0614	0.0014	0	0.0004	0.0022	0.0102	0.0054	0.0004	0.0064	0.0128	0	0.0038	0.045	0.0092	0.0052

## Sheet: Sheet2
-0.423189	-0.416082	-0.483445	-0.486276	-0.360681	-0.42384
-0.405153	-0.477051	-0.588754	-0.572271	-0.254259	-0.382714
-0.44712	-0.37526	-0.391687	-0.417208	-0.48802	-0.467893
0.0042	0.0022	0.0006	0.0002	0.0112	0.0042

## Sheet: Sheet3
0.586678	0.539272	0.297844	0.469812	0.439776	0.416309	0.378415	0.456197	0.544036	0.399916	0.377921	0.45643	0.533216	0.447886	0.333401	0.531142	0.491602	0.463986	0.405871	0.59252	0.459622	0.50306	0.449564	0.340137	0.536185	0.572261	0.50689	0.42996
0.710884	0.740242	0.168144	0.427551	0.431254	0.345731	0.499934	0.607998	0.617591	0.560494	0.650542	0.479235	0.69986	0.411192	0.611638	0.5166	0.673378	0.416127	0.535857	0.716097	0.681079	0.473772	0.603748	0.529698	0.545677	0.585708	0.51455	0.363917
0.341841	0.175757	0.493825	0.561176	0.47862	0.528942	0.241142	0.224036	0.433551	0.224924	0.115876	0.485087	0.34537	0.50089	0.0696434	0.591005	0.290216	0.533199	0.370077	0.535477	0.185669	0.548641	0.266763	0.068747	0.538077	0.59563	0.563687	0.543775
0	0.0002	0.0338	0.001	0.0026	0.0038	0.01	0.002	0.0002	0.0068	0.007	0.0026	0.0002	0.0012	0.0194	0.0002	0.0002	0.0016	0.0052	0	0.0024	0.001	0.0028	0.017	0.0002	0	0.0002	0.0034

## Sheet: Sheet4
-0.366975	-0.485858	-0.425093	-0.374067	-0.405998	-0.379494	-0.419144	-0.651173	-0.504572	-0.354299	-0.562849	-0.57637	-0.467707	-0.481633	-0.302864	-0.452188	-0.414529	-0.422161	-0.483681
-0.498169	-0.430567	-0.48196	-0.56284	-0.618678	-0.597977	-0.593581	-0.767306	-0.659456	-0.458813	-0.491768	-0.549065	-0.808985	-0.688567	-0.352905	-0.569481	-0.478645	-0.484555	-0.619445
-0.219745	-0.566161	-0.345434	-0.302921	-0.347956	-0.278482	-0.0418333	-0.495895	-0.202313	-0.258375	-0.665601	-0.639132	-0.0456667	-0.314853	-0.254404	-0.294163	-0.377645	-0.339669	-0.239762
0.0094	0.0004	0.0016	0.0102	0.0076	0.0078	0.004	0	0.0006	0.0128	0.0006	0	0.0018	0.0002	0.0316	0.0024	0.0028	0.0026	0.0018

## Sheet: Sheet5
0.562138	0.440372	0.549495	0.559053	0.459966	0.459539	0.428546	0.45518	0.627383	0.568982	0.512202	0.43283	0.532114	0.578751	0.57902	0.411149	0.522331
0.437041	0.396526	0.362341	0.344959	0.2516	0.16029	0.106963	0.413701	0.441376	0.517855	0.372424	0.465218	0.274781	0.528641	0.533772	0.266546	0.372562
0.706276	0.489923	0.648133	0.675236	0.646759	0.645408	0.683586	0.41874	0.758329	0.588883	0.570016	0.328327	0.706814	0.597497	0.59121	0.536007	0.620851
0	0.0018	0	0	0.0018	0.001	0.0024	0.0022	0	0	0.0004	0.0034	0.0002	0.0002	0.0002	0.0026	0.0004

## Sheet: Sheet6
-0.401278	-0.533488	-0.475548	-0.441894	-0.5218	-0.566077	-0.450878	-0.629885	-0.534046	-0.470464	-0.514293	-0.500603
-0.204327	-0.375433	-0.33196	-0.31892	-0.373751	-0.438903	-0.393697	-0.754796	-0.289172	-0.386963	-0.463872	-0.393566
-0.574219	-0.615172	-0.553758	-0.493571	-0.591397	-0.633374	-0.4482	-0.427082	-0.69585	-0.531914	-0.564978	-0.561812
0.0062	0.0004	0.001	0.0016	0.0004	0.0002	0.0016	0	0	0.0004	0.001	0.0004

## Sheet: Sheet7
0.522893	0.498764	0.549533	0.40654	0.427504	0.388371	0.375922	0.382651	0.31933
0.548752	0.638979	0.668973	0.542457	0.529112	0.539852	0.666476	0.544489	0.573151
0.551194	0.308	0.405268	0.28272	0.34083	0.150893	0.0261444	0.255012	0.170316
0.0004	0.0002	0	0.0038	0.0018	0.009	0.0092	0.0072	0.0248

## Sheet: Sheet8
-0.505047	-0.439093	-0.460214	-0.386946	-0.316258	-0.458046	-0.492913	-0.399632	-0.605242	-0.469691
-0.609301	-0.543607	-0.687895	-0.697843	-0.61928	-0.5516	-0.490418	-0.542688	-0.613558	-0.764987
-0.415483	-0.362805	-0.201955	-0.0782281	0.000976808	-0.407375	-0.529593	-0.292463	-0.612554	-0.103636
0.0004	0.002	0.0012	0.0058	0.0234	0.0018	0.0006	0.0052	0	0.0012
